# Supplementary material for: Development and Characterization of Syngeneic Orthotopic Transplant Models of Obesity-Responsive Triple-Negative Breast Cancer in C57BL/6J Mice
Source: Cancers (Basel). 2024 Aug 9;16(16):2803. doi: 10.3390/cancers16162803 (PMC11352691; doi:10.3390/cancers16162803)
Supplement: Supplementary file 1 [file cancers-16-02803-s001.zip]

Archive with 3 entries (3 files):
- C3TAg_Supp_FigureS1_V4.pdf
- C3TAg_Supp_FigureS2_V4.pdf
- C3TAg_Supp_FigureS3_V1.pdf
